# Supplementary material for: Feeding Ecology of the Cuvier’s Gazelle (Gazella cuvieri, Ogilby, 1841) in the Sahara Desert
Source: Animals (Basel). 2023 Feb 6;13(4):567. doi: 10.3390/ani13040567 (PMC9951649; doi:10.3390/ani13040567)
Supplement: Supplementary file 1 [file animals-13-00567-s001.zip]

Archive with 1 entries (1 files):
- animals-2058049-supplementary.pdf
